# Supplementary material for: SAG3 Toxoplasma gondii cloning reveals unexpected fivefold infection in the blood of feral cats in the Mexican Caribbean
Source: BMC Vet Res. 2022 Jan 14;18:33. doi: 10.1186/s12917-021-03129-9 (PMC8759159; doi:10.1186/s12917-021-03129-9)
Supplement: Supplementary file 1 — Additional file 1. [file 12917_2021_3129_MOESM1_ESM.xlsx]

## Sheet: Hoja1
Database	Accesion number	Isolate	Country	host
GenBank	KT310097	N/A	India	Human
GenBank	GU249510	AF20/04 clone D	Tunisia	Human
GenBank	GU249509	AF20/04 clone U	Tunisia	Human
GenBank	JX218227	CTG	USA	Cat
GenBank	JX218226	PTG	USA	Sheep
GenBank	JX218225	RH	USA	Human
GenBank	GU139477	AF08/08	Tunisia	Human
GenBank	GU139476	CSF01/08	Tunisia	Human
GenBank	GU139472	PL05/06	Tunisia	Human
GenBank	KU599490	Ankara-(TgH102001)	Turkey	Human
GenBank	KU599489	TgCatTr_Izmir20	Turkey	Cat
GenBank	KU599488	TgCatTr_Izmir19	Turkey	Cat
GenBank	KU599487	TgCatTr_Izmir03	Turkey	Cat
GenBank	KU599486	TgCatTr_Izmir02	Turkey	Cat
GenBank	KU599485	TgCatTr_Izmir11	Turkey	Cat
GenBank	KU599484	TgCatTr_Izmir12	Turkey	Cat
GenBank	KU599483	TgCatTr_Izmir18	Turkey	Cat
GenBank	KU599482	TgCatTr_Izmir09	Turkey	Cat
GenBank	KU599481	TgCatTr_Izmir22	Turkey	Cat
GenBank	KU599480	TgCatTr_Izmir06	Turkey	Cat
GenBank	KU599479	TgPiPr09	Portugal	Pig
GenBank	KU599478	TgCkPr11	Portugal	Chicken
GenBank	KU599477	TgPiPr13	Portugal	Pig
GenBank	KU599476	TgPiPr05	Portugal	Pig
GenBank	KU599475	TgPiPr07	Portugal	Pig
GenBank	KU599474	TgCkPr03	Portugal	Chicken
GenBank	KU599473	TgCkPr04	Portugal	Chicken
GenBank	KU599472	TgPiPr14	Portugal	Pig
GenBank	KU599471	TgCkPr01	Portugal	Chicken
GenBank	KU599470	TgCkPr02	Portugal	Chicken
GenBank	KU599469	TgCkPr16	Portugal	Chicken
GenBank	KU599468	TgPiPr02	Portugal	Pig
GenBank	KU599467	TgGoosePa01	USA	Canada goose
GenBank	KU599466	TgFoxPa06	USA	Red fox
GenBank	KU599465	TgWTDPa06	USA	White tailed deer
GenBank	KU599464	TgCoPa03	USA	Coyote
GenBank	KU599463	TgCoPa02	USA	Coyote
GenBank	KU599462	TgCoPa04	USA	Coyote
GenBank	KU599461	TgCoPa07	USA	Coyote
GenBank	KU599460	TgFoxPa10	USA	Red fox
GenBank	KU599459	TgCoPa01	USA	Coyote
GenBank	KU599458	TgCoPa05	USA	Coyote
GenBank	KU599457	TgCoPa08	USA	Coyote
GenBank	KU599456	TgFoxPa03	USA	Red fox
GenBank	KU599455	TgWolfMN25	USA	Gray wolf
GenBank	KU599454	TgWolfMN27	USA	Gray wolf
GenBank	KU599453	TgWolfMN12	USA	Gray wolf
GenBank	KU599452	TgWolfMN26	USA	Gray wolf
GenBank	KU599451	TgWolfMN28	USA	Gray wolf
GenBank	KU599450	TgWolfMN13	USA	Gray wolf
GenBank	KU599449	TgWolfMN19	USA	Gray wolf
GenBank	KU599448	TgWolfMN29	USA	Gray wolf
GenBank	KU599447	TgWolfMN11	USA	Gray wolf
GenBank	KU599446	TgWtdUs08	USA	White tailed deer
GenBank	KU599445	TgWtdUs10	USA	White tailed deer
GenBank	KU599444	TgWolfMN20	USA	Gray wolf
GenBank	KU599443	TgH19006	French Guiana	Human
GenBank	KU599442	TgH18049	French Guiana	Human
GenBank	KU599441	TgH18057	French Guiana	Human
GenBank	KU599440	TgH18021	Suriname	Human
GenBank	KU599439	TgH18054	French Guiana	Human
GenBank	KU599438	TgH18028	French Guiana	Human
GenBank	KU599437	TgH42001	French Guiana	Human
GenBank	KU599436	TgH00009	French Guiana	Human
GenBank	KU599435	TgH18013	French Guiana	Human
GenBank	KU599434	TgH18009	French Guiana	Human
GenBank	KU599433	GUY-CAN-FAM-07-(TgA18006)	French Guiana	Human
GenBank	KU599432	TgH18008	Suriname	Human
GenBank	KU599431	TgH00002	French Guiana	Human
GenBank	KU599430	TgH18006	French Guiana	Human
GenBank	KU599429	GUY-JAG1-(TgA18001)	French Guiana	Jaguar
GenBank	KU599428	GUY-GAL-VIT-01-(TgA18005)	French Guiana	Grison
GenBank	KU599427	TgH18007	French Guiana	Human
GenBank	KU599426	GAB5-GAL-DOM01-(TgA105002)	Gabon	Chicken
GenBank	KU599425	GAB3-GAL-DOM11-(TgA105043)	Gabon	Chicken
GenBank	KU599424	GAB3-GAL-DOM02-(TgA105001)	Gabon	Chicken
GenBank	KU599423	GAB5-GAL-DOM03-(TgA105055)	Gabon	Chicken
GenBank	KU599422	GAB3-GAL-DOM08-(TgA105052)	Gabon	Chicken
GenBank	KU599421	GAB1-GAL-DOM10-(TgA105003)	Gabon	Chicken
GenBank	KU599420	GAB2-GAL-DOM01-(TgA105037)	Gabon	Chicken
GenBank	KU599419	GAB2-GAL-DOM02-(TgA105004)	Gabon	Chicken
GenBank	KU599418	GAB4-GAL-DOM01-(TgA105053)	Gabon	Chicken
GenBank	KU599417	GAB2-GAL-DOM06-(TgA105040)	Gabon	Chicken
GenBank	KU599416	GAB1-GAL-DOM13-(TgA105018)	Gabon	Chicken
GenBank	KU599415	GAB1-CAP-AEG06-(TgA105011)	Gabon	Goat
GenBank	KU599414	GAB1-GAL-DOM11-(TgA105016)	Gabon	Chicken
GenBank	KU599413	GAB1-GAL-DOM06-(TgA105015)	Gabon	Chicken
GenBank	KU599412	FR-OVI-ARI022-(TgA32129)	France	Sheep
GenBank	KU599411	FR-OVI-ARI043-(TgA32109)	France	Sheep
GenBank	KU599410	FR-OVI-ARI025-(TgA32091)	France	Sheep
GenBank	KU599409	FR-OVI-ARI033-(TgA32099)	France	Sheep
GenBank	KU599408	FR-OVI-ARI027-(TgA32093)	France	Sheep
GenBank	KU599407	FR-OVI-ARI029-(TgA32095)	France	Sheep
GenBank	KU599406	FR-OVI-ARI042-(TgA32108)	France	Sheep
GenBank	KU599405	FR-OVI-ARI050-(TgA32116)	France	Sheep
GenBank	KU599404	FR-OVI-ARI021-(TgA32088)	France	Sheep
GenBank	KU599403	FR-OVI-ARI026-(TgA32092)	France	Sheep
GenBank	KU599402	FR-OVI-ARI049-(TgA32115)	France	Sheep
GenBank	KU599401	FR-OVI-ARI056-(TgA32122)	France	Sheep
GenBank	KU599400	TgSpEt26	Ethiopia	Sheep
GenBank	KU599399	TgGtEt04	Ethiopia	Goat
GenBank	KU599398	TgGtEt02	Ethiopia	Goat
GenBank	KU599397	TgGtEt14	Ethiopia	Goat
GenBank	KU599396	TgGtEt01	Ethiopia	Goat
GenBank	KU599395	TgGtEt19	Ethiopia	Goat
GenBank	KU599394	TgSpEt08	Ethiopia	Sheep
GenBank	KU599393	TgSpEt06	Ethiopia	Sheep
GenBank	KU599392	TgGtEt08	Ethiopia	Goat
GenBank	KU599391	TgSpEt25	Ethiopia	Sheep
GenBank	KU599390	TgSpEt18	Ethiopia	Sheep
GenBank	KU599389	TgGtEt05	Ethiopia	Goat
GenBank	KU599388	TgSpEt23	Ethiopia	Sheep
GenBank	KU599387	TgGZ02	China	Pig
GenBank	KU599386	TgCtwh14	China	Cat
GenBank	KU599385	TgCatCZg02	China	Cat
GenBank	KU599384	TgCtxz02	China	Cat
GenBank	KU599383	TgCatCZg05	China	Cat
GenBank	KU599382	TgCtxz06	China	Cat
GenBank	KU599381	TgCtwh06	China	Cat
GenBank	KU599380	TgCtwh03	China	Cat
GenBank	KU599379	TgCatCZg03	China	Cat
GenBank	KU599378	TgCatBj02	China	Cat
GenBank	KU599377	TgCatCHn03	China	Cat
GenBank	KU599376	TgCtxz01	China	Cat
GenBank	KU599375	TgCtxz03	China	Cat
GenBank	KU599374	TgCatCHn01	China	Cat
GenBank	KU599373	TgH16012	Martinique	Human
GenBank	KU599372	TgCatPr10	Puerto Rico	Cat
GenBank	KU599371	TgCatPr06	Puerto Rico	Cat
GenBank	KU599370	TgH13006	Guadeloupe	Human
GenBank	KU599369	TgCatStk07a	Saint Kitts and Nevis	Cat
GenBank	KU599368	TgH16010	Martinique	Human
GenBank	KU599367	TgH40002	Guadeloupe	Human
GenBank	KU599366	ENVL-2002-MAC	Barbados	Macaque
GenBank	KU599365	TgCatPr08	Puerto Rico	Cat
GenBank	KU599364	TgCatPr07	Puerto Rico	Cat
GenBank	KU599363	TgH40001	Haiti	Human
GenBank	KU599362	TgH16001	Martinique	Human
GenBank	KU599361	TgCatPr09	Puerto Rico	Cat
GenBank	KU599360	TONT	Guadeloupe	Human
GenBank	KU599359	TgCatBr55	Brazil	Cat
GenBank	KU599358	TgCatBr71	Brazil	Cat
GenBank	KU599357	TgCatBr42	Brazil	Cat
GenBank	KU599356	TgCatBr69	Brazil	Cat
GenBank	KU599355	TgCpBr27	Brazil	Capybara
GenBank	KU599354	TgCpBr33	Brazil	Capybara
GenBank	KU599353	TgCpBr09	Brazil	Capybara
GenBank	KU599352	TgShBr16	Brazil	Sheep
GenBank	KU599351	TgCpBr20	Brazil	Capybara
GenBank	KU599350	TgCatBr60	Brazil	Cat
GenBank	KU599349	TgCpBr18	Brazil	Capybara
GenBank	KU599348	TgCpBr25	Brazil	Capybara
GenBank	KU599347	TgCpBr30	Brazil	Capybara
GenBank	KU599346	TgCatBr52	Brazil	Cat
GenBank	KU599345	TgCpBr03	Brazil	Capybara
GenBank	KU599344	TgCkBr170	Brazil	Chicken
GenBank	KU599343	TgCkBr184	Brazil	Chicken
GenBank	KU599342	TgCkBr183	Brazil	Chicken
GenBank	KU599341	TgCkBr179	Brazil	Chicken
GenBank	KU599340	TgCkBr176	Brazil	Chicken
GenBank	KU599339	TgCkBr167	Brazil	Chicken
GenBank	KU599338	TgCkBr180	Brazil	Chicken
GenBank	KU599337	TgOncBr01	Brazil	Oncilla
GenBank	KU599336	TgDonkeyBr01	Brazil	Donkey
GenBank	KU599335	TgCkBr172	Brazil	Chicken
GenBank	KU599334	TgCkBr181	Brazil	Chicken
GenBank	KU599333	TgJagBr01	Brazil	Jaguarundi
GenBank	KU599332	TgCkAt08	Austria	Chicken
GenBank	KU599331	TgCkAt20	Austria	Chicken
GenBank	KU599330	TgCkAt27	Austria	Chicken
GenBank	KU599329	TgCkAt17	Austria	Chicken
GenBank	KU599328	TgCkAt07	Austria	Chicken
GenBank	KU599327	TgCkAt46	Austria	Chicken
GenBank	KU599326	TgCkAt32	Austria	Chicken
GenBank	KU599325	TgCkAt06	Austria	Chicken
GenBank	KU599324	TgCkAt30	Austria	Chicken
GenBank	KU599323	TgCKAt14	Austria	Chicken
GenBank	MK127861	TgDogMxChp2a	Mexico	Dog
GenBank	MK127862	TgDogMxChp2b	Mexico	Dog
ToxoDB	Data<Genome info and stats	GT1	USA	Goat
ToxoDB	Data<Genome info and stats	Me49	USA	Sheep
ToxoDB	Data<Genome info and stats	VEG	USA	Human
ToxoDB	Data<Genome info and stats	ARI	USA	Human
ToxoDB	Data<Genome info and stats	CAST	USA	Human
ToxoDB	Data<Genome info and stats	Cougar	Canada	Cougar
ToxoDB	Data<Genome info and stats	CtCo5	Colombia	Cat
ToxoDB	Data<Genome info and stats	Fou	France	Human
ToxoDB	Data<Genome info and stats	GAB2-2007-GAL-DOM2	Gabon	Chicken
ToxoDB	Data<Genome info and stats	MAS	France	Human
ToxoDB	Data<Genome info and stats	p89	USA	Pig
ToxoDB	Data<Genome info and stats	RUB	French Guiana	Human
ToxoDB	Data<Genome info and stats	TgCATBr5	Brazil	Cat
ToxoDB	Data<Genome info and stats	TgCATBr9	Brazil	Cat
ToxoDB	Data<Genome info and stats	TgCatPRC2	China	Cat
ToxoDB	Data<Genome info and stats	TgCkUg2	Uganda	Chicken
ToxoDB	Data<Genome info and stats	VAND	French Guiana	Human
GenBank	MN562751	TgCatMxQR3b	Mexico	Cat
GenBank	MN562752	TgCatMxQR6d	Mexico	Cat
GenBank	MN562755	TgCatMxQR6f	Mexico	Cat
GenBank	MW281504	TgCatMxQR3a	Mexico	Cat
GenBank	MW281505	TgCatMxQR3c	Mexico	Cat
GenBank	MW281506	TgCatMxQR6a	Mexico	Cat
GenBank	MW281507	TgCatMxQR6b	Mexico	Cat
GenBank	MW281508	TgCatMxQR6c	Mexico	Cat
N/A: Not Available
ToxoDB genome info and stats: https://toxodb.org/toxo/app/search/organism/GenomeDataTypes/result
*The sequences generated in this study are highlighted in yellow
